# Supplementary material for: Stress and DNA Methylation of Blood Leukocytes among Pregnant Latina Women
Source: Epigenomes. 2023 Nov 1;7(4):27. doi: 10.3390/epigenomes7040027 (PMC10660842; doi:10.3390/epigenomes7040027)
Supplement: Supplementary file 1 [file epigenomes-07-00027-s001.zip]

Archive with 1 entries (1 files):
- epigenomes-2627254-supplementary.pdf
